# Supplementary material for: Spatiotemporal dynamics and heterogeneity of renal lymphatics in mammalian development and cystic kidney disease
Source: eLife. 2019 Dec 6;8:e48183. doi: 10.7554/eLife.48183 (PMC6948954; doi:10.7554/eLife.48183)
Supplement: Figure 2—source data 1. [file elife-48183-fig2-data1.xls]

## Sheet: Statistics in vivo
Clusters per kidney	Descriptive Statistics							ANOVA Summary			Bonferroni multiple comparisons
	Timepoint	E14.5	E15.5	E16.5	E17.5	E18.5		F	10.88		Test	Mean Difference	95% CI	p value
	n	4	4	4	4	4		p value	0.0002		E14.5 vs. E15.5	-5.25	-9.648 to -0.8515	0.0136
	Mean	11	16.25	19.5	17	15		R^2	0.7437		E14.5 vs. E16.5	-8.5	-12.90 to -4.102	0.0001
	Standard Deviation	2.16	1.708	1.915	1.414	2.16					E14.5 vs. E17.5	-6	-10.40 to -1.602	0.0044
	Minimum	9	14	17	16	12					E14.5 vs. E18.5	-4	-8.398 to 0.3985	0.0919
	25% Percentile	9.25	14.5	17.5	16	12.75					E15.5 vs. E16.5	-3.25	-7.648 to 1.148	0.2823
	Median	10.5	16.5	20	16.5	15.5					E15.5 vs. E17.5	-0.75	-5.148 to 3.648	>0.9999
	75% Percentile	13.25	17.75	21	18.5	16.75					E15.5 vs. E18.5	1.25	-3.148 to 5.648	>0.9999
	Maximum	14	18	21	19	17					E16.5 vs. E17.5	2.5	-1.898 to 6.898	0.8146
											E16.5 vs. E18.5	4.5	0.1015 to 8.898	0.0428
											E17.5 vs. E18.5	2	-2.398 to 6.398	>0.9999
Total cluster cells per kidney	Descriptive Statistics							ANOVA Summary			Bonferroni multiple comparisons
	Timepoint	E14.5	E15.5	E16.5	E17.5	E18.5		F	15.89		Test	Mean Difference	95% CI	p value
	n	4	4	4	4	4		p value	<0.0001		E14.5 vs. E15.5	-40.5	-65.17 to -15.83	0.0007
	Mean	35	75.5	91.75	72.25	59.5		R^2	0.8091		E14.5 vs. E16.5	-56.75	-81.42 to -32.08	<0.0001
	Standard Deviation	6.976	16.26	9.394	10.44	7.326					E14.5 vs. E17.5	-37.25	-61.92 to -12.58	0.0017
	Minimum	26	61	84	58	52					E14.5 vs. E18.5	-24.5	-49.17 to 0.1745	0.0524
	25% Percentile	27.75	61.75	84	61.75	52.75					E15.5 vs. E16.5	-16.25	-40.92 to 8.424	0.47
	Median	36.5	72.5	90	74	59					E15.5 vs. E17.5	3.25	-21.42 to 27.92	>0.9999
	75% Percentile	40.75	92.25	101.3	81	66.75					E15.5 vs. E18.5	16	-8.674 to 40.67	0.5006
	Maximum	41	96	103	83	68					E16.5 vs. E17.5	19.5	-5.174 to 44.17	0.2022
											E16.5 vs. E18.5	32.25	7.576 to 56.92	0.0064
											E17.5 vs. E18.5	12.75	-11.92 to 37.42	>0.9999

## Sheet: Clusters per kidney in vivo
Timepoint	E14.5	E15.5	E16.5	E17.5	E18.5
Repeat 1	9	16	19	16	12
Repeat 2	10	17	21	19	15
Repeat 3	11	18	17	16	16
Repeat 4	14	14	21	17	17

## Sheet: Total cells per kidney in vivo
	Total cluster cells per timepoint							Clusters per cell for each timepoint
Timepoint	E14.5	E15.5	E16.5	E17.5	E18.5			E14.5					E15.5					E16.5					E17.5					E18.5
Repeat 1	26	64	84	73	55			Repeat 1	Repeat 2	Repeat 3	Repeat 4		Repeat 1	Repeat 2	Repeat 3	Repeat 4		Repeat 1	Repeat 2	Repeat 3	Repeat 4		Repeat 1	Repeat 2	Repeat 3	Repeat 4		Repeat 1	Repeat 2	Repeat 3	Repeat 4
Repeat 2	40	96	103	75	52			1	4	2	6		6	3	5	16		9	16	4	1		1	1	4	3		7	3	2	7
Repeat 3	33	81	84	58	63			7	2	2	3		7	1	14	5		7	1	9	3		1	3	5	2		8	5	7	1
Repeat 4	41	61	96	83	68			2	7	3	6		4	4	7	2		5	6	5	3		5	9	2	3		7	3	1	9
								2	6	4	1		1	4	7	3		9	3	9	12		2	8	6	4		1	8	6	2
								1	4	5	2		1	11	4	2		1	27	3	8		2	4	6	1		2	4	3	1
								4	2	4	3		2	2	10	5		4	2	1	6		5	9	11	2		1	1	8	3
								2	5	5	1		2	5	8	5		6	2	2	15		6	1	2	18		7	4	2	1
								5	1	1	2		14	7	1	4		3	1	1	9		6	3	4	1		4	6	3	2
								2	2	1	2		10	7	5	1		1	3	7	8		19	4	1	2		2	2	8	1
									7	2	5		2	6	5	1		2	1	10	1		2	7	3	4		3	2	3	4
										4	5		1	1	1	2		3	5	5	1		1	5	3	1		3	3	1	5
											2		2	3	1	2		4	2	7	5		4	3	1	20		10	1	2	5
											2		2	3	3	13		11	6	10	1		11	1	1	2			5	1	4
											1		5	10	3	1		2	2	3	7		5	1	2	3			3	1	2
													2	2	3			2	3	1	10		1	3	3	2			2	12	1
													1	3	3			2	3	1	3		2	2	3	4				3	12
													2	2	1			5	1	5	1			5		11					4
														23				1		5	3			4							8
																		7		2	4			2
																				1	1
																				5	1
