# Supplementary material for: Spatiotemporal dynamics and heterogeneity of renal lymphatics in mammalian development and cystic kidney disease
Source: eLife. 2019 Dec 6;8:e48183. doi: 10.7554/eLife.48183 (PMC6948954; doi:10.7554/eLife.48183)
Supplement: Figure 4—source data 1. [file elife-48183-fig4-data1.xls]

## Sheet: Statistics
Branch Number	Descriptive Statistics				Unpaired Student's t Test
	Genotype	Pkd1 +/+	Pkd1 RC/RC		t	0.7641
	n	4	5		p value	0.4698
	Mean	239	198.8		Mean Difference ± SEM	-40.20 ± 52.61
	Standard Deviation	93.16	65.22		95% CI	-164.6 to 84.20
	Minimum	159	105		R^2	0.07699
	25% Percentile	168.3	132
	Median	212.5	225
	75% Percentile	336.3	252.5
	Maximum	372	262
Range of Lengths	Descriptive Statistics				Unpaired Student's t Test
	Genotype	Pkd1 +/+	Pkd1 RC/RC		t	0.3914
	n	4	5		p value	0.7072
	Mean	453.8	475.6		Mean Difference ± SEM	21.89 ± 55.94
	Standard Deviation	118.7	40.09		95% CI	-110.4 to 154.2
	Minimum	338.6	431.6		R^2	0.02141
	25% Percentile	345.4	439.4
	Median	451.3	464.6
	75% Percentile	564.5	517.5
	Maximum	573.9	522.7
Maximum Diameter	Descriptive Statistics				Unpaired Student's t Test
	Genotype	Pkd1 +/+	Pkd1 RC/RC		t	3.606
	n	4	5		p value	0.0087
	Mean	73.79	60.46		Mean Difference ± SEM	-13.33 ± 3.697
	Standard Deviation	6.974	4.084		95% CI	-22.08 to -4.591
	Minimum	67.47	54.82		R^2	0.6501
	25% Percentile	67.63	56.43
	Median	73.52	61.07
	75% Percentile	80.23	64.19
	Maximum	80.65	64.85
Total Network Volume	Descriptive Statistics				Unpaired Student's t Test
	Genotype	Pkd1 +/+	Pkd1 RC/RC		t	1.339
	n	4	5		p value	0.2923
	Mean	22485726	17049266		Mean Difference ± SEM	-5436460 ± 4774591
	Standard Deviation	7317651	6963684		95% CI	-16726574 to 5853654
	Minimum	16845952	9020076		R^2	0.1563
	25% Percentile	16875765	9556535
	Median	20391724	20280789
	75% Percentile	30189690	22926235
	Maximum	32313506	23818904
Total Kidney Volume	Descriptive Statistics				Unpaired Student's t Test
	Genotype	Pkd1 +/+	Pkd1 RC/RC		t	0.05062
	n	4	4		p value	0.9613
	Mean	3920000000	3882500000		Mean Difference ± SEM	-37500000 ± 740848331
	Standard Deviation	1321186336	670739641		95% CI	-1850290562 to 1775290562
	Minimum	2860000000	3320000000		R^2	0.0004268
	25% Percentile	2912500000	3320000000
	Median	3530000000	3780000000
	75% Percentile	5317500000	4547500000
	Maximum	5760000000	4650000000
Branches per mm^3 Kidney Volume	Descriptive Statistics				Unpaired Student's t Test
	Genotype	Pkd1 +/+	Pkd1 RC/RC		t	2.579
	n	4	4		p value	0.0418
	Mean	60.38	46.2		Mean Difference ± SEM	-14.18 ± 5.496
	Standard Deviation	4.543	10.01		95% CI	-27.62 to -0.7269
	Minimum	55.6	31.6		R^2	0.5258
	25% Percentile	56.05	35.65
	Median	60.65	50.05
	75% Percentile	64.43	52.9
	Maximum	64.6	53.1
Lymphatic Volume as Percentage of Kidney Volume	Descriptive Statistics				Unpaired Welch's t Test
	Genotype	Pkd1 +/+	Pkd1 RC/RC		Welch's corrected t	3.446
	n	4	4		p value	0.0367
	Mean	0.575	0.382		Mean Difference ± SEM	-0.1930 ± 0.05600
	Standard Deviation	0.02129	0.11		95% CI	-0.3644 to -0.02159
	Minimum	0.553	0.271		R^2	0.7865
	25% Percentile	0.555	0.2793
	Median	0.575	0.389
	75% Percentile	0.595	0.4778
	Maximum	0.597	0.479

## Sheet: Pkd1 ++ raw data
REPEAT 1				REPEAT 2				REPEAT 3				REPEAT 4
Branch length / μm	Branch diameter / μm	Branch volume / μm^3	Total kidney volume / μm^3	Branch length / μm	Branch diameter / μm	Branch volume / μm^3	Total kidney volume / μm^3	Branch length / μm	Branch diameter / μm	Branch volume / μm^3	Total kidney volume / μm^3	Branch length / μm	Branch diameter / μm	Branch volume / μm^3	Total kidney volume / μm^3
241.125	29.6959	167889	3992900000	144.459	28.2619	92345	2861000000	301.12	29.6935	213502	3065900000	255.084	28.5424	165861	5756000000
173.557	31.6539	141262		73.9187	32.7392	63902.4		113.314	27.6163	69591.1		20.5866	25.1853	10092.6
52.1861	29.718	35861.6		39.0013	32.3633	32198.8		123.838	20.4297	49341.2		190.268	18.7214	59813.5
62.9975	30.9749	47295		216.817	32.7106	182796		216.581	27.1783	136135		38.3562	24.5936	17864.1
72.67	34.2152	67561.3		182.418	21.9544	78870.7		48.2812	11.0058	8131.11		451.852	28.3741	292062
195.998	29.6533	137063		225.82	22.3111	89895.3		73.739	31.1571	59499.9		194.735	20.5119	70174.8
158.29	31.6469	125152		21.8556	40.7089	28483.6		58.3186	30.9717	48384.4		85.2834	12.9118	14586.8
103.388	27.3328	60363.1		75.2443	34.5366	70267		81.5815	50.1277	166445		363.105	29.0081	227190
435.736	43.92	695776		46.5114	39.7123	57399.6		202.695	49.7999	398194		250.544	27.9252	159453
191.371	25.0084	135477		109.614	38.7448	129341		178.116	23.2654	87428.8		322.633	25.3654	176164
68.4815	24.1314	34898.7		246.244	32.5345	207077		169.487	26.0912	90650.9		51.9473	29.0043	34383.1
417.76	36.3524	436723		217.618	24.5985	106630		14.2812	50.863	28781.2		207.938	33.5679	187467
71.5077	32.619	60352.2		97.3438	22.2519	41444.5		51.8985	36.2676	53481.8		93.9684	28.1996	59531.2
48.4813	34.6605	47314.8		78.8775	21.403	29053.7		59.4276	42.9173	86629.2		108.684	21.5845	52546.8
18.0122	36.068	18288.5		154.667	38.7423	186922		67.8487	30.9745	56816.6		121.447	29.1539	82254.8
48.6461	45.938	81031.8		78.2288	49.9392	159744		121.572	52.7902	267962		133.299	25.3727	73055.9
580.733	42.8779	861596		42.3493	21.8097	17193.4		242.451	30.7153	188506		234.809	31.3729	189035
287.061	31.8047	232148		194.899	42.4165	279067		69.0233	25.4311	35075.3		52.3057	31.3608	40441.9
136.519	44.5888	213398		86.7344	34.1242	79501.7		45.4025	17.5459	11687.3		150.054	27.1055	52681.3
143.191	42.3499	202103		46.1431	30.6612	34206.7		36.0826	26.5679	19673.1		108.778	33.1366	93553.5
53.1612	29.9284	37400.3		119.7	30.5452	90162.7		254.154	32.3855	210819		48.4497	30.1283	34802.5
72.8772	38.6033	85286.3		150.158	31.0773	114459		21.3754	30.7545	15785.1		76.9038	29.459	53119.9
190.248	41.2482	254728		287.328	26.3185	159962		44.0951	32.2657	36068.4		513.832	35.6732	515326
108.068	31.1638	86445.2		98.5155	48.2982	181814		47.4114	28.281	28984.7		107.947	38.0423	123729
226.826	33.5552	201661		84.6906	32.0368	72767.6		158.501	36.761	168729		96.3701	35.8965	100086
92.8002	48.1307	111043		150.55	41.2037	201512		81.0369	20.3479	30143.3		305.577	23.9564	141273
48.9048	29.0668	32386.9		56.7714	40.4313	72708.9		94.8391	33.2791	104596		64.1232	37.3253	55755.9
40.7332	26.1668	21826.3		6.60092	42.1724	9142.26		41.7749	48.7364	77291.9		11.2465	51.3449	23305.4
60.6125	27.678	36571.3		62.8149	40.2722	80781.1		150.736	26.8907	88589.8		62.4468	37.2792	68643.9
17.2915	29.5311	11802.9		74.6445	32.7736	67259.2		32.9696	22.3314	13195.8		65.8006	41.6204	89580.7
262.079	31.7847	221724		190.566	50.728	389988		47.4115	30.6019	34329.3		141.158	24.3335	77131.9
145.414	22.6479	61334.9		14.2332	34.7922	13531.8		73.3047	21.9882	28943.7		42.4771	31.2828	32660.5
44.3831	40.6025	57991.5		8.56928	35.1382	8267.03		23.4494	35.4038	22995.6		73.0859	30.7644	55414.5
249.606	40.1371	324154		11.861	36.3737	12324.9		111.63	37.7622	127371		38.3626	30.2521	27485.6
190.399	42.231	266871		30.7221	42.434	42728.6		53.684	35.0655	51755.9		37.4312	41.26	50023.8
417.579	24.2546	224592		120.294	36.7995	132006		25.2279	38.2199	28933.5		210.634	37.9489	239782
16.6159	27.8673	10069.9		11.8945	52.3861	25676.8		12.9523	39.5366	15901.4		48.1533	35.8838	49295.5
203.327	33.7766	184752		172.622	38.9934	173876		60.1149	36.8909	63732.9		57.0712	37.1982	62165.8
77.4144	36.1009	78070.2		88.1926	45.2048	141043		17.5418	39.5926	21631.1		109.545	26.5476	64788.5
57.6038	18.4452	16105.5		13.2806	56.2965	33182		24.8152	38.2879	28505.3		234.939	29.1015	169684
200.43	29.186	136654		91.0262	43.1762	134745		46.4936	40.0188	58412.1		120.599	28.5772	79033.5
68.6294	11.5905	8648.73		12.0621	55.7787	29936.7		231.268	37.2119	252301		86.0332	32.6954	72466.2
43.1133	40.3843	55445.2		73.5022	32.4594	65182.5		54.318	48.7608	101238		24.9897	30.8331	18885.5
13.0983	32.8828	11080.8		147.276	42.0021	159164		32.6222	53.3551	73204.5		49.5215	25.2945	26084
12.5716	41.4573	16877.6		24.2465	51.0287	49444.9		189.265	31.3815	168773		21.3845	34.2888	19832
16.9144	42.0337	23452.1		141.021	39.2435	170372		159.379	36.6109	178583		45.3824	31.205	34808.5
12.2096	40.3644	15442.1		88.7814	55.9884	223430		85.2877	34.5337	79879.9		128.765	32.9745	118982
7.58367	40.0638	9477.37		31.7436	52.5821	69825.7		101.74	31.4365	85481.1		20.1256	47.6074	35747.4
85.568	24.6198	47262.4		36.1084	48.0462	66210.9		154.939	23.3812	83956.9		32.0821	50.6249	64239.6
11.2841	53.643	25631.7		142.506	42.9966	206847		62.6639	31.3703	48501		316.692	26.9698	184509
70.4653	40.9078	92624.8		143.216	46.3347	183156		132.468	52.9467	295303		78.8795	20.8059	28735.3
19.4611	39.9081	24142		35.1627	39.6179	44705.6		111.501	32.0524	89375.7		156.924	33.5275	138321
38.8863	46.2833	64574.7		128.353	27.0193	91198.4		25.8409	45.937	43017.7		30.4154	47.4254	53873.6
14.5663	45.2559	23389.2		29.3597	49.254	55459.6		113.702	46.9693	199272		6.70958	52.7155	14796.4
20.2955	52.181	43605.6		52.9411	32.5827	51334.3		21.2029	58.1379	55784.5		180.815	30.4332	130150
93.8172	59.0452	258079		105.391	43.0659	100214		219.079	46.8353	382966		11.3347	50.2115	22561.5
23.6382	49.1927	44605.6		72.8389	45.705	119490		10.0644	48.4982	18594.4		19.1937	51.2666	39961.9
48.725	36.3745	50290		132.249	38.9449	111472		58.0041	50.3242	115305		22.354	48.1159	40509.8
24.3725	45.9172	40641.3		129.029	60.9019	224486		25.0279	29.6642	17563.2		67.2205	23.038	28012
90.4927	26.9282	53666.1		68.6976	45.1517	115938		23.2568	33.6528	20561		75.9571	31.2708	58284.3
140.544	37.3271	159384		32.4689	24.2143	14739.2		26.1948	28.4995	16799.4		19.9289	45.9506	32757.4
322.315	42.5843	473063		77.2245	33.608	68536.9		98.6478	35.4502	97194.5		26.3027	24.192	12027.7
193.837	28.2644	121921		137.209	27.2649	81618.3		75.5779	43.6015	114445		73.8918	29.6366	51406.8
23.1953	47.2613	40390.9		58.8466	32.9327	49897.1		20.697	33.4617	18166.7		119.08	25.6695	62847.9
105.828	45.5302	175668		46.4891	56.4336	117171		17.5035	38.364	20440.4		42.6694	24.9629	21545.7
16.4006	43.5349	24415.7		133.438	28.0889	86480.6		85.9066	27.8512	52780		24.8562	34.9124	23745.9
21.5158	44.4857	33493.6		83.4488	41.5105	113760		127.289	34.9629	127006		62.1692	22.3507	24526.1
22.1829	42.7991	31876.5		160.124	44.7351	251175		131.114	37.2328	142593		16.6031	25.5853	8413.37
70.5173	15.0385	20310.6		28.6178	77.5145	135012		216.939	33.6664	200408		40.2332	21.1922	14329.3
14.2037	38.0217	15970.2		100.184	2.66688	559.731		72.5527	28.6171	47142.2		86.4503	21.7793	32910.1
138.15	27.4361	91959.7		157.263	37.467	208744		52.0118	21.675	19952.4		256.387	24.8218	126445
29.3848	42.2641	41062.3		29.46	78.9435	144275		21.3175	52.8554	46129.1		30.8416	44.7202	48201.7
23.2129	45.0402	37046.2		36.1896	33.0526	31533.9		133.8	26.3332	74564.5		77.9909	57.4047	204086
12.0203	44.6674	18917.5		19.5656	44.2191	29476.4		23.9904	37.4313	26825.1		214.552	32.8464	183299
38.6395	47.0472	66857		157.906	52.6455	251579		54.0619	53.2709	120006		165.685	31.0752	180679
30.3351	46.8565	52100.2		82.892	40.1347	71426.5		33.2121	48.3087	60256		20.0618	52.5344	44104.9
224.715	32.325	187460		49.8852	51.7028	104476		128.18	38.193	148752		101.184	35.1573	112354
29.4344	43.718	44100.6		59.6162	48.9261	113948		63.5849	36.6406	67214.6		120.537	21.7201	45952.2
88.2886	37.5694	105957		82.3347	25.1416	59695.9		16.3187	47.3993	28779.7		290.93	42.4608	432826
89.1175	42.1618	126588		117.318	39.5804	107902		90.4246	29.862	63882.4		108.916	47.4087	112339
19.7418	37.6075	21892.8		129.441	44.9636	206403		46.1302	26.9584	26497.8		125.537	32.2908	96370.3
164.68	35.9656	168207		66.4949	63.1519	213272		118.672	25.1661	58893.4		7.58351	28.9935	4978.69
267.778	27.8087	171615		55.4211	74.5356	241477		35.7222	24.2423	16575.1		8.16781	30.1714	5743.29
74.1068	36.8246	87869.8		157.228	37.0725	171757		47.9818	45.7198	78662.1		18.7231	29.3817	12702.6
12.392	48.2566	22575.1		63.3238	49.1402	120386		18.0437	54.723	42474.4		39.5027	30.7971	29283.4
38.9149	51.1507	79952		113.456	42.2426	116100		37.4135	62.0284	113604		53.0737	30.5014	38625.9
88.7151	46.6386	153521		113.179	45.4273	95336.1		69.4411	29.9448	59055.3		315.177	20.3605	109591
118.797	36.2011	123667		30.8146	34.5695	28776.9		126.182	43.0342	262982		31.5367	29.6959	21921.9
18.9408	48.4698	34877.3		132.584	43.5363	202869		54.5851	50.6146	112168		13.5476	36.8155	14377.3
97.8399	59.5982	178469		50.1622	49.791	97462.9		51.7006	39.3269	68869.9		19.5019	14.9196	3630.65
34.5338	67.4722	123673		27.0793	34.0812	25299.1		106.907	37.2989	117660		45.6347	44.5141	71518.4
83.2906	50.2054	164478		17.7459	40.8784	23221.4		90.8017	19.1579	29005.6		6.85546	54.8241	16257.7
34.3759	50.7284	69798.6		38.3034	57.4155	100388		88.3266	33.6675	78534.9		13.2483	30.9974	9929.38
35.6809	47.7084	64234		106.082	61.7003	320312		41.3342	42.7849	60288.9		23.2688	34.824	22053.1
86.9118	48.5802	161031		92.9714	33.6056	60923		38.294	32.9449	32427		57.4085	29.6573	50202.2
74.0829	34.6356	71790.2		218.736	33.8456	197641		72.2221	23.4885	31745.8		40.1411	60.7407	116771
57.5936	35.8068	62342.3		164.458	24.8299	81257.4		67.3186	30.1207	47635.9		31.6716	31.648	24679.6
7.00138	45.8624	11566.1		53.0463	42.2587	75587.8		276.741	31.1578	223774		47.8757	26.503	26954.7
305.125	33.8178	285737		17.4085	46.6469	29810		62.0091	27.6016	37064.4		41.504	24.7301	19902.5
72.7241	27.7592	50516.3		86.4506	44.1985	136297		56.4167	43.1316	82093.1		31.2321	25.2015	15890.6
71.7656	34.763	75407		159.014	47.608	282750		10.3741	44.8082	16453.8		32.2828	25.7493	16480.3
85.7296	39.2284	105632		345.162	36.4488	374318		132.218	23.8851	63172.9		37.7751	7.30096	2109.58
102.193	46.7288	176715		56.7322	26.3902	32662		121.203	22.457	53452.4		40.0203	11.8865	4495.24
21.2214	50.664	42734.4		77.0815	19.5203	24501.1		148.725	36.0743	165085		52.6315	10.2984	4522.14
49.9753	34.0081	51739.1		132.671	35.1571	148717		39.3067	59.318	108820		104.562	11.9616	11853
20.6181	44.7609	32398.8		30.0962	14.3901	4859.62		67.8883	68.1064	248000		89.9207	34.2909	85361.5
59.2573	42.5102	84549.4		13.7917	62.4304	42396.3		29.4899	42.9813	42663.4		253.331	22.5854	113409
83.5702	31.8058	78859.4		108.144	57.516	280993		24.0557	47.341	42198.9		33.5653	24.7846	16247
45.4187	35.3603	49209.6		205.456	41.0744	293301		76.2464	49.2743	145443		104.646	23.7364	47803
41.2693	32.6167	38688.8		218.139	27.2885	160631		104.189	43.7612	156815		23.4653	33.9928	21080.5
47.217	27.9798	32907.2		98.4483	52.7078	215256		28.3761	45.4245	46100.6		31.7849	35.2944	31586.3
126.788	40.0254	174033		283.301	32.6007	242329		66.6273	36.5804	69883.7		22.8332	28.3279	14289.5
152.515	38.3639	187387		140.232	28.2586	92341.2		94.7095	35.8514	100052		141.407	22.0132	58204.4
124.368	34.3213	118171		11.851	43.3667	17296		53.4939	28.1993	37578.5		96.0709	43.0365	140670
51.7391	17.0741	19863.3		15.5764	43.6858	23222.3		79.6264	28.3586	56149.6		13.7076	32.2406	11061.5
16.2706	47.5603	28916.6		174.124	38.8216	206840		108.415	30.4388	81395.2		62.472	39.0491	75187.1
30.9415	25.077	15530.2		144.476	33.8058	131951		93.5541	33.5377	85877.7		202.282	27.5517	121228
29.2376	24.122	13977.3		87.3754	43.7928	132576		74.1211	42.5127	121122		184.172	28.9133	123580
20.4669	24.9285	9952.08		268.241	39.6219	344022		36.1059	5.20286	856.677		76.4851	41.6321	103479
10.8931	25.8305	5590.02		27.6597	39.3654	33262.9		182.156	27.6748	120341		57.3696	46.2816	95840.3
139.216	41.3114	186023		213.733	42.7469	310067		31.352	12.498	4623.35		11.9247	69.5679	45319.4
160.377	33.4629	138678		109.022	49.7996	209579		55.3563	48.1545	101118		123.708	43.5344	94614.7
22.8427	45.8956	38140.4		81.7123	36.8257	94369.4		48.4611	36.7148	53176.5		76.999	33.3401	67539.3
98.9614	41.8477	136745		23.1715	37.1036	25252.2		37.4874	16.1352	8323.3		17.7233	38.8143	20943.5
139.146	29.0341	98178.4		69.2806	48.5137	127266		55.0245	18.7052	16665.4		51.0373	71.8646	209579
37.4293	31.0409	34148		65.5859	31.2639	52366.4		60.7213	47.3548	112112		53.5464	60.9492	156288
35.3226	31.8238	27925.8		55.0069	27.9148	33660.6		124.885	40.4676	163407		35.8455	34.5792	33920.7
12.6862	52.1883	27137.2		145.491	30.287	110791		98.8315	55.7133	251813		96.4138	39.855	121619
75.643	36.2257	80549.1		60.4949	41.7445	82907.2		103.172	65.8886	352548		146.363	29.123	102767
83.0457	37.3182	93781.4		51.1522	44.9877	82368.8		167.88	38.0893	194067		344.273	25.9097	186732
30.5132	49.2486	58266.6		32.2875	41.4609	43243.8		30.6677	61.9304	92534.4		36.6068	34.6661	34416.1
55.0369	55.5618	133191		14.3049	30.7987	10551.2		149.852	40.0762	195404		98.9289	36.9898	107346
115.063	28.9996	77118.4		58.4324	36.9217	67332.2		30.469	31.0154	22853.3		128.544	19.5216	43899.8
7.85301	59.0949	21478.9		102.053	40.7826	134848		21.7625	41.666	29577.9		116.856	31.6625	97933.9
17.0991	54.9559	40295.3		35.3597	39.1786	42260.8		50.4444	45.8822	84371.5		169.8	22.8349	81209.8
20.2478	58.9873	55374.6		53.1284	28.3327	33270.4		54.0794	47.8531	98505		245.461	61.0584	795420
47.3805	55.565	114502		51.8616	26.8538	31035.3		106.422	36.9264	115329		492.881	51.8526	1.06109e+06
55.1149	26.5486	45695.5		163.074	31.0584	124476		216.785	31.9869	184825		197.75	25.0208	98207.8
156.051	16.9186	36853.5		7.72949	31.6293	6073.22		71.4664	25.9972	37918		38.2144	35.0515	37531.3
52.8615	27.6771	39281.5		55.7447	36.1323	57140.6		134.987	27.9666	86724.7		15.6183	35.5212	15682.3
27.8204	42.5573	39335.1		134.021	32.2197	111532		67.035	16.7188	16085.5		70.091	15.9794	14670.1
34.4688	24.1737	18024.5		14.3342	30.6427	10447		31.7528	20.0764	10037.4		63.8449	29.1391	42782.1
292.55	31.8203	236538		102.582	37.3817	112170		20.3183	33.3381	17411		81.6764	38.8609	98462
55.7809	34.8664	53277.8		84.6174	36.6796	89170.8		44.9377	27.8755	27238		17.7249	41.2596	23839
61.8171	25.4294	32412.2		51.1228	35.4999	50630.4		157.636	24.0377	73024		24.7618	32.4261	20414.3
62.3998	26.7937	48758.1		28.9781	28.5551	18451.4		119.232	37.6358	133678		19.9863	34.8314	19030
157.348	26.284	104554		56.1239	32.2581	47464.9		106.821	28.7626	69049.9		68.8783	39.7419	89449.8
229.031	36.5704	246113		128.101	34.3437	120944		18.4801	31.1122	14084.9		16.0721	29.98	11493.9
127.356	30.7324	95232		9.53327	26.3578	5238.23		47.9827	42.1621	67695.9		182.639	43.9941	187456
150.911	46.5669	279293		94.4896	13.0942	14492		38.0464	52.3097	82295.2		62.4802	25.1239	32462.5
143.743	36.9301	155270		59.047	21.4509	21462		21.2232	32.7429	18956.5		70.3815	44.4746	110565
216.113	40.1519	287155		22.8345	27.1195	13229.9		110.191	38.2371	126686		63.501	43.4696	95271.5
35.6632	39.133	42834.1		30.4983	31.9292	24477.1		87.179	39.5177	107282		93.3266	33.7617	84691.7
246.311	40.3765	341431		19.3422	27.446	11395.1		92.8133	37.7266	104361		73.1036	31.6713	58606.3
54.9499	65.6327	185312		14.2144	27.7597	8483.61		111.537	36.8153	120921		33.1612	28.3767	20941.6
134.132	32.1133	135146		205.987	34.871	199231		15.1059	44.2013	22983.3		171.105	28.4123	116988
438.485	33.4852	400176		93.8896	33.6015	83193.8		24.5609	42.7606	35243		33.8329	35.2136	33012.2
45.1454	64.3577	147619		285.312	31.1427	217126		24.7427	46.0516	40941.3		52.3426	21.8483	21878.3
36.0852	61.1666	106205		114.816	23.5974	56947.2		74.5274	40.7808	98258		51.6319	20.3502	16791
81.3194	34.6674	77127.2		18.5014	35.2307	18053.6		285.021	31.454	230565		32.7477	16.7423	7202.61
258.561	24.4444	141873						13.477	39.8003	16676.5		62.3595	35.0442	60230.8
26.2419	57.3617	68215.3						42.6917	47.4007	75172.6		37.2909	26.9837	21263.4
68.8373	29.9842	62754						53.3781	32.3227	46648.9		24.3258	46.8366	42273.8
34.4336	51.6533	72172.5						15.0944	44.207	23386.7		34.5743	31.7132	27339.7
57.3445	49.4042	111372						65.852	25.4412	36271.5		76.2984	44.9674	137791
11.234	49.1645	21110.2						62.4	43.718	93742.2		82.5764	33.2431	71459.3
57.7488	46.1356	96387.5						14.51	44.8333	22862.1		47.6856	30.0248	33679.9
13.4907	45.9706	22290.4						10.4251	45.2695	16630.2		53.0977	24.7657	26056.4
92.1223	44.0237	140562						18.0012	45.6701	29132.2		29.2097	42.3563	41927.4
20.7926	44.3206	32217.6						36.0462	49.4189	70107.3		22.4929	30.903	17467.2
35.2228	46.4183	60088.8						21.431	46.332	35947.5		139.446	22.2396	61416.6
153.809	30.4446	114261						27.2606	44.5564	41804.9		147.803	45.9659	253192
74.5413	23.5295	34236.2						41.72	49.9934	82353.2		288.603	46.6632	493347
146.18	36.0712	150264						154.463	21.5169	60964.1		40.2133	38.519	47218.7
60.5209	37.1159	65330.3						93.097	12.0908	13481.4		153.248	33.4562	137729
14.8393	36.5344	15462.7						16.7156	52.9289	37129.7		144.267	26.7577	83120.7
51.5339	43.6319	76502.4						160.004	28.8886	109788		65.2183	33.9892	60816.8
65.3392	45.5108	108583						9.08555	54.1776	20882.8		94.5616	33.9346	88141.6
100.917	36.9609	119043						133.002	27.5335	84848.1		15.0842	51.0404	31109.7
99.6931	43.6711	151107						20.1169	39.3605	24473.1		31.6708	31.4819	28004
30.2969	53.4958	67862.4						81.5637	39.3297	98990		60.9557	32.0826	49408.9
18.8768	58.0971	50113						255.631	33.3922	234891		76.9841	30.2543	55476.7
87.7096	45.6396	146699						41.1885	37.8124	46274.5		47.7304	27.3675	28242.6
46.5463	46.5732	80757.4						76.4968	40.423	98650		92.2661	37.1049	99501.3
37.965	55.2725	91292.8						50.8408	43.031	73882.7		70.436	16.9766	24403
36.1587	41.2592	47899.1						14.3331	52.312	31079.2		254.14	24.9759	127508
130.891	31.6028	120114						191.257	27.8256	130769		42.5976	32.3876	34646.8
101.237	29.0154	87761.2						262.979	38.5723	306792		49.0222	30.453	35550.7
21.5474	58.2304	57735.5						63.6856	41.2206	86274.1		133.498	30.7192	81580.1
13.258	50.2151	26187.6						107.455	29.5126	77569.1		28.3824	36.5833	29968.6
119.505	30.4311	88345.5						235.762	28.3666	152210		29.4133	22.8636	11986.2
103.742	35.1538	101549						251.3	22.7172	113697		116.109	43.9629	204212
29.5579	45.6115	49193.2						24.1385	36.7623	25594.8		352.643	27.042	208868
7.71843	39.5367	9475.86						146.253	25.3982	89108.8		10.0645	40.5909	13208.3
56.7919	43.0737	83519						375.109	25.8725	204015		65.3108	33.795	59322
105.605	58.6101	284690						122.208	27.4408	80155.8		30.6242	36.6849	32328.9
54.3302	44.5705	85037.2						112.903	28.5894	73156.2		146.283	51.5962	200321
30.042	47.123	52870.3										133.535	38.8495	162285
6.85548	42.1723	9641.1										17.7042	39.4708	21656.6
26.3806	39.2322	31805.5										100.49	34.0058	99095.6
162.144	48.9864	310978										33.3694	29.6788	23473.8
103.538	23.2986	60586.6										72.7942	36.8789	83340.2
295.02	41.0962	402748										242.758	56.8593	714347
8.48768	60.8865	24750.6										49.9845	38.3325	57718.1
194.59	30.371	144623										21.9817	24.7592	11347.7
132.03	29.2234	91069										17.6629	51.2548	36561.2
54.0562	39.8654	69759										96.1088	32.0097	77131.3
34.1908	46.4197	57126.3										66.0152	30.7164	48916.7
122.834	26.5626	81790.4										16.8293	29.9926	11775.2
56.9725	30.9747	46623.8										360.305	31.3075	280489
353.957	32.4937	316731										228.196	27.6038	126596
212.832	27.1938	138580										19.2792	29.7552	13463.8
125.847	26.1324	81953.6										129.025	44.5298	169781
47.5672	53.3006	106297										141.481	35.1652	138069
185.917	44.4828	296869										281.685	38.0313	319699
19.4803	52.191	41704.3										28.4512	40.739	37115.8
112.456	40.3209	142088										143.888	32.5687	120164
67.9469	41.4037	91619.8										40.8357	30.4483	29673.6
64.8116	39.472	80936.1										183.433	22.8969	77327.3
105.502	41.1073	149948										238.777	16.5577	56894.9
153.362	31.5452	124136										55.997	30.8701	42251.4
103.687	37.6205	115544										168.168	37.4385	185564
111.699	24.8304	60713.7										27.961	22.6052	11739.9
9.50207	46.678	16431.5										60.5231	32.032	48717.2
131.399	33.2765	114365										222.671	42.5268	381959
59.0442	33.1525	52480.4										52.6095	41.1832	69719.4
45.6944	32.2572	38050.3										11.5432	80.6547	59599.2
266.626	29.921	198988										73.4147	54.1375	183007
37.3179	39.3635	45427.5										225.662	70.7736	896782
104.856	29.7706	73193.9										40.7043	32.5796	37537.4
												9.16973	47.971	16522.8
												393.539	29.8426	311877
												20.323	49.8452	39500.1
												21.0153	40.6894	28062.8
												52.1692	49.053	98370.4
												64.0813	22.8641	26661.7
												42.99	27.9652	26566.1
												72.4529	26.9637	34634.6
												66.0527	42.1484	92059.3
												68.2085	41.9872	94412.4
												133.324	42.0738	185700
												18.568	31.1184	14100.3
												49.0397	30.4079	35527.6
												19.9751	35.2667	19207.6
												108.146	44.2639	166259
												45.7452	42.413	66604.7
												67.0294	29.2213	45311.3
												143.532	32.8486	122700
												31.8459	44.6635	49837.3
												74.5814	22.0709	36582.4
												277.685	36.2916	295261
												86.7927	29.779	63431.4
												43.7142	38.9421	52080.4
												290.36	33.1295	253886
												272.274	33.4766	245072
												30.643	34.9743	29476.4
												91.9482	34.3972	73516.5
												152.601	35.8894	156340
												26.7305	33.9735	24342.5
												34.4487	28.4981	21776.3
												18.4919	26.7717	10300
												167.185	31.0782	127737
												37.569	22.2087	14462.7
												208.808	24.8442	106400
												9.61359	32.7907	8050.86
												37.017	27.7866	22788.8
												27.5341	25.5196	14200.4
												58.1349	21.6794	22568.6
												45.1796	26.8316	25671.5
												193.449	30.3591	141685
												22.2642	29.7723	15580.8
												50.1509	23.9351	22688.5
												21.7644	33.4242	19142.1
												48.3757	29.5101	33159.9
												69.8817	27.3633	35871.4
												133.413	24.6897	64566.9
												22.1159	27.5065	13024.3
												358.754	30.9621	261788
												188.104	22.0635	74370.5
												68.0811	26.3223	37118.3
												92.161	32.8789	77955.3
												68.4006	28.422	45633.3
												35.7866	30.8707	26777.3
												19.4923	25.4242	10204.7
												136.605	32.8672	124699
												15.2013	20.559	5046.32
												21.6684	29.1205	14314.6
												37.5363	28.6724	23781
												75.1417	29.4314	50945.2
												401.486	28.5809	271607
												208.824	16.9943	49098.4
												17.9225	30.8677	13299.1
												137.031	39.7625	171067
												11.3704	20.6765	3821.78
												80.6934	29.7089	56738.7
												66.0447	25.1925	34174.5
												14.8083	20.8919	5109.66
												10.8218	20.3492	3499.87
												17.2521	25.3125	9074.89
												51.6557	35.6488	52141.6
												48.9871	36.7332	51974
												11.7492	19.9413	3610.31
												15.9463	20.1066	4987.88
												15.4956	19.8167	4661.15
												86.081	16.5258	18734.4
												209.844	26.1896	129143
												43.2693	18.6878	11877
												211.166	28.5231	136847
												136.102	31.5612	107103
												121.528	37.0508	131172
												37.9097	33.5761	33503.4
												83.8941	31.0185	64596.7
												37.8874	30.6154	27807.5
												46.8091	34.5752	44680.3
												23.5529	42.1445	32865.5
												94.0649	36.102	98698.7
												35.2062	22.1719	13580.8
												138.537	29.9867	98427.1
												148.182	26.528	84850.6
												253.821	34.8301	242680
												19.364	15.5148	3590.73
												38.4972	30.1305	27418.7
												72.7545	28.3164	45485.9
												144.661	31.1867	110440
												56.4073	20.5899	21676.9
												45.1492	42.8046	65225.5
												321.515	26.661	187510
												231.695	34.3477	239066
												16.5628	37.1271	17844
												16.2701	24.0468	7693.43
												174.137	26.0854	94679.1
												20.7464	21.1969	8173.16
												29.2647	32.4804	23968.6
												336.004	27.7008	204821
												41.0836	31.8803	32530.7
												15.7508	33.4006	13748.5
												140.148	39.2725	169663
												89.847	25.9624	48417.5
												262.999	32.5691	222300
												52.0792	18.9852	15005.5
												207.594	32.2859	171267
												79.9201	40.5477	103672
												71.8408	33.8534	66911.7
												95.9389	45.8034	158098
												140.985	39.2964	171241
												57.5984	28.8083	39001.9
												112.577	31.5829	88899.1
												245.685	27.5336	161255
												137.571	33.1531	118801
												30.879	38.6124	36033.1
												224.717	40.6187	290758
												346.657	28.6303	230638
												71.4761	20.8631	25678.5
												204.375	29.2062	143434
												126.029	30.3173	92933.1
												16.9338	41.2623	22553.2
												47.3984	32.2326	37936.7
												16.6449	41.6464	22614.8
												12.0315	40.4078	15428.3
												15.5148	41.0761	20378.2
												31.3672	40.5427	40543.4
												396.299	34.3012	371097
												71.1668	39.0527	86070.4
												543.258	32.2601	447509
												28.0017	40.7271	36583.6
												36.2807	38.8486	42878.7
												32.0613	34.6478	30179.2
												47.6227	35.0098	46470.7
												34.3633	23.9511	19175.4
												74.046	34.026	67296.5
												131.326	21.409	52137.6
												190.587	25.4221	101162
												201.62	25.5116	109252

## Sheet: Pkd1 RCRC raw data
REPEAT 1				REPEAT 2				REPEAT 3				REPEAT 4				REPEAT 5
Branch length / μm	Branch diameter / μm	Branch volume / μm^3	Total kidney volume / μm^3	Branch length / μm	Branch diameter / μm	Branch volume / μm^3	Total kidney volume / μm^3	Branch length / μm	Branch diameter / μm	Branch volume / μm^3	Total kidney volume / μm^3	Branch length / μm	Branch diameter / μm	Branch volume / μm^3	Total kidney volume / μm^3	Branch length / μm	Branch diameter / μm	Branch volume / μm^3	Total kidney volume / μm^3
93.4376	23.0256	43068.6	4648400000	44.5921	21.0386	18409	4235300000	127.687	26.7891	77835.1	3324700000	127.519	26.8803	72722.9	3324700000	189.675	24.8257	92879.9	Whole kidney not scanned
386.722	32.5518	328928		117.727	39.8102	149188		90.2276	22.9501	41015.9		243.418	20.3088	79319.2		305.794	23.927	150368
250.701	30.3061	210451		28.5812	54.4398	66644.6		260.986	26.773	152951		19.6935	36.0311	19936.3		57.8128	28.3989	36412.1
62.7822	27.2104	36850.5		80.6515	44.5875	125114		237.213	18.9691	70442.5		131.615	23.6922	62392		134.171	37.0956	145304
193.183	27.0711	113313		18.5961	30.8832	13816.8		68.3949	17.0894	21344.2		162.747	22.0714	71766.5		129.643	35.9284	130630
76.488	21.1796	31827.3		56.6303	45.8232	92608.8		94.0437	21.9465	38293.4		169.899	26.6934	96895.2		187.971	27.161	118222
127.317	18.9131	36609.7		36.6523	45.1122	58003.7		85.7516	35.3498	84688.2		35.3191	28.5016	22592.4		225.276	27.2434	132058
215.196	21.4802	90577		43.6895	40.7557	56744.8		86.1307	23.287	41067.2		67.1696	25.0929	35504.4		32.1887	26.5219	17745.8
335.889	34.1038	309086		94.7594	35.5992	97696		119.38	32.211	100896		32.2308	30.3486	23235.1		25.2742	26.5631	13972.2
145.42	26.2009	82767.4		163.529	30.7869	126688		32.6804	36.756	34673.2		52.4337	27.0497	30333.8		20.4594	36.3545	21093.1
141.015	22.5028	57911.8		17.9507	35.0011	16926.2		77.0075	19.0891	27946.2		389.749	22.9017	174578		179.651	35.2445	188946
85.8282	18.8686	41656.5		28.3412	25.1508	13839.2		39.595	22.8914	16370.2		222.912	41.3343	300857		114.359	32.3278	97674.7
31.0594	26.1027	16724.5		130.35	28.3856	84607.6		52.6107	25.2111	29267.4		69.4413	34.1943	64089.5		78.3104	30.3501	66110.1
257.706	27.6307	175144		50.5797	28.2807	32803.1		162.997	26.7704	95938.9		57.916	33.5126	51059.5		57.6151	25.2616	29100.3
120.43	23.2029	51107		30.1602	32.9732	25699.1		79.306	31.5413	63922.9		59.3869	44.4715	93581.2		52.1548	18.9933	19642.3
94.0761	37.4681	104430		57.4588	37.5122	65764.1		113.397	31.4938	89158.6		456.243	33.3249	424513		34.8798	31.0608	26485.1
73.4514	34.4825	69847.3		132.766	37.7744	148728		41.5	27.1007	24099.6		202.053	39.3206	250059		40.0857	13.1755	7791.63
57.2188	39.9078	71892.4		63.8618	31.0533	48142.1		33.0865	30.1982	23586		62.3847	53.7241	140739		168.456	31.9474	134566
32.0663	42.3716	45146.2		104.988	29.623	74016.5		23.1674	17.7929	5666.27		78.8823	47.4598	149344		280.704	41.1959	374005
229.907	29.2367	169841		31.9084	31.6703	25731.3		15.057	19.345	4427.88		39.1274	33.2268	34460.8		113.5	28.7872	83076.9
40.6876	35.1186	39480.2		107.713	21.9114	41106.2		84.3533	28.6241	54545.9		198.075	29.2462	133905		16.0533	44.5867	25381.8
32.2319	43.8525	48615		100.221	22.328	60162.4		188.392	22.6173	82603.6		110.404	25.8523	65064.2		30.7369	26.4717	16879.1
10.0644	44.2811	15499.3		66.6045	24.5446	33523.9		271.81	22.1357	105794		95.0891	34.1026	88231.7		29.1384	45.0859	46641.7
73.2031	33.913	65760.9		60.1635	41.1914	80318.9		85.4921	37.051	92446.6		67.4771	33.4375	62353.6		46.6847	46.3043	78183.2
33.4422	43.426	49588.7		136.64	40.7541	178450		48.8093	38.0773	54869.1		168.065	45.4643	275412		24.1041	48.8696	44942.1
13.8617	44.281	21347.3		65.053	29.77	45059.5		78.2015	24.6575	39334		22.4703	64.8515	73818		24.6901	48.9576	46480.6
87.0011	41.4784	117813		66.6161	51.786	144824		68.1732	23.9701	30725.7		42.925	55.0902	102007		96.9125	46.2791	162887
47.1098	39.2251	56320.9		133.459	22.8969	55370.8		74.2462	29.5961	55782.4		71.3632	24.6711	38485.8		55.6992	44.0198	84527.5
129.36	41.2087	172969		144.147	37.7681	168147		23.6433	46.3696	39993.4		16.964	59.6712	47188.6		115.277	30.66	86599.6
28.6244	39.9323	35564.3		127.252	39.8293	161052		107.54	29.3789	81597.1		11.5792	64.3131	37575.6		71.6495	20.8402	24833.7
35.9957	37.2695	39360.1		166.431	59.9303	470683		65.8739	20.9811	23162.7		98.7839	29.2509	93748		48.6934	39.0659	58754.6
209.578	28.0961	131224		29.3769	50.9632	60237.7		27.5394	23.9479	12344.2		95.1055	29.0287	69435.1		14.5157	53.0929	32063.8
155.052	26.0152	95886.7		40.5174	50.3692	81049.6		24.2419	47.8763	43543.7		371.113	34.3605	357036		29.176	41.9478	40258.7
46.0775	19.1215	13283.9		21.7308	46.5401	36741.7		165.264	34.8046	157415		22.1164	62.6624	68436.8		101.544	39.4927	124404
143.602	24.8958	74164.3		13.2092	32.5735	11027.2		96.3599	20.8765	34928.1		246.897	30.7642	213311		13.9608	46.7561	23721
84.6791	35.2502	83201.7		49.0604	26.2536	26181.3		49.6574	14.2278	8331.97		162.476	41.3505	229753		53.2557	41.9891	74129.7
17.7136	37.2382	19168.1		253.225	27.5066	162957		152.925	18.9486	46632		60.5057	64.0242	197368		33.0755	57.708	86132.5
17.1819	40.4494	22171.8		28.8161	56.0807	71253.8		55.9982	43.8019	84691.3		90.8258	31.6151	78922.3		70.3538	47.18	128224
120.728	44.1204	184010		15.2837	58.2512	40663.8		34.716	21.5354	12662.3		82.7449	48.9304	166984		114.721	37.8067	129292
40.7814	35.9441	41443.1		11.6962	54.1993	27087.9		137.938	26.7152	77329.6		99.188	41.2681	131660		17.8333	38.6926	20768.3
26.9825	40.9635	35238.3		107.059	13.4925	20044.8		105.467	18.2388	29725.9		131.063	42.1558	182952		26.6654	36.8266	28131.8
240.084	41.5751	328363		149.801	31.5212	119440		106.692	16.8805	26703.5		54.5065	23.383	23572.4		61.6823	36.6924	65014.9
25.0875	39.2015	30183.1		31.907	53.1141	70708.3		64.0059	25.9965	33887.7		60.1264	44.9605	94394.2		72.1187	36.4017	75003.7
48.925	42.2323	68840.8		81.0576	51.573	169702		147.091	15.5968	32779.6		13.5187	36.5531	14100.2		72.0058	43.2352	107983
9.25102	38.4824	10793.8		101.99	21.417	37597		57.3278	23.9811	26134.8		115.413	23.4737	54221		7.72951	57.9871	20438.8
158.06	23.9382	74376.3		69.2658	33.8327	62763.4		33.7366	38.3784	38548.1		18.9935	38.1325	21605.5		44.5728	33.6669	39884
235.701	37.4758	289732		57.0774	51.1683	121310		90.0084	37.8152	102973		113.481	23.3	49405.8		519.224	31.309	410866
190.389	26.6522	106938		39.1656	53.5638	88254.2		21.5167	30.657	15816.3		244.278	33.8525	219755		54.4206	41.7067	74735.6
70.5476	55.0899	169796		77.1843	32.959	68069.8		88.7073	34.0789	81051.4		98.8954	38.2818	113995		25.2817	38.1209	28720
68.4711	44.4802	110552		203.853	33.0373	179287		62.1486	39.2573	75503.7		131.788	36.6301	138688		29.0941	38.1176	33091.7
35.4906	28.1022	22089.7		41.4486	50.6379	82856.4		205.797	23.0349	87654.4		81.7433	14.1526	14089		180.283	32.0616	159387
190.512	37.4515	215816		87.0736	47.4978	153908		20.5521	28.4928	13107.3		149.767	29.2106	101299		47.7104	40.0623	65486
18.3481	41.8125	25179.3		88.7578	41.0767	118496		350.248	25.156	185478		70.851	29.2585	48518		18.8739	34.6123	17660.7
12.8845	53.271	28601.1		30.5642	24.8606	16540.6		85.3177	38.4761	100223		26.1073	40.0277	32799.6		19.9988	38.3118	23133
133.75	33.5249	124945		41.2174	35.8834	41732.9		11.9612	28.2254	7506.33		15.3868	39.2051	18518		13.7095	38.2552	15675.4
42.4459	46.8818	73212.2		164.405	49.1621	313669		114.537	27.7738	70504.5		78.1592	48.9141	146217		396.511	39.5158	519431
326.925	38.8103	392369		472.697	36.7273	513015		67.2936	29.4891	45583.2		83.1962	25.0686	44526.5		64.677	32.3637	53374.7
22.6334	51.0255	46386.1		26.7595	28.1906	16749.9		100.839	26.265	54541.1		150.528	34.8372	143631		42.2998	25.2995	21461.4
75.8975	50.2958	150263		114.558	35.8996	119060		114.432	25.3539	63281.7		185.682	28.6336	126085		406.244	32.6947	349034
126.526	21.7374	48433.6		87.0236	35.5727	92288.8		60.0638	29.1471	41046.7		78.6646	28.702	51820.2		201.078	15.2142	48841.2
36.1129	42.7417	50932.6		80.5245	19.4725	39640.3		56.5966	25.6489	29181.2		68.7655	30.3943	50196.4		24.3051	26.2875	13120.6
22.5929	47.8933	40760.4		25.2491	14.1159	5531.5		38.8608	24.9218	19111.6		177.952	30.7991	134924		35.4437	25.033	17587.4
41.6935	45.9413	68821.4		153.415	23.4154	68864		28.3038	30.0215	19983.8		405.049	25.0878	217857		41.1459	34.5573	38630.9
42.4247	31.0603	32301.2		10.7957	2.3722	47.7137		163.604	15.0679	42875.9		66.2707	27.5292	39128.3		14.385	23.8136	6419.06
116.737	13.1307	20100.6		8.54551	2.3722	37.7686		193.17	21.6336	74268.6		66.0529	35.7163	66209.3		252.429	30.0842	200582
70.6014	27.4839	41951		26.7735	16.9019	5903.54		180.095	29.4231	125219		22.5348	41.8173	31084.8		331.997	29.8945	247095
100.826	44.8261	161157		58.6264	25.4428	29892.1		104.593	26.4178	57601.5		72.9874	33.8626	66983.5		145.437	41.6289	200053
13.0537	45.8674	21545.3		17.9854	20.5783	5891.56		26.2272	32.1294	21071		96.0392	30.5409	70090.5		314.232	31.7126	249808
59.0158	30.6592	48719.5		51.954	40.1734	65645.3		31.5418	32.0955	25455.1		34.4497	28.9952	22578.4		20.641	35.604	20500.1
303.394	33.6409	272036		135.515	27.4462	86089.7		21.0567	42.3388	30701.6		26.7271	34.6602	24890.9		71.8964	30.1066	51731.8
17.8035	42.3141	24868		35.7733	36.9509	38137.4		193.918	17.9343	53958.4		273.503	30.5503	200488		31.3792	39.0943	37573.4
26.9828	42.8177	38773		79.9008	61.072	235706		95.0028	33.7574	86806.7		138.938	25.4658	73747.7		67.9781	36.6129	71890.6
36.726	24.9584	18163.3		31.7759	59.3992	87372.6		27.3876	34.7371	25555.9		46.5569	39.7887	59195.8		24.976	32.7675	21421.3
45.0783	21.1263	16173.9		150.556	43.346	229221		58.2089	24.5474	27974.4		316.969	30.3432	247883		123.636	30.5	95383.2
12.6658	42.2447	17816		55.1663	17.0531	13570.2		32.3214	43.2349	48022.9		74.292	26.3675	41123		36.5764	31.2892	27866.9
129.721	20.7916	45890.1		84.6813	26.2578	46893.9		98.8409	27.7064	60865.9		59.1829	25.011	33037		7.00147	25.3034	3525.35
55.8842	32.2291	45855.4		162.798	21.6101	82586.7		61.6632	24.1371	29954.6		43.1407	42.7485	62715.6		74.3763	29.5653	51391.9
100.475	30.1141	72439		103.011	27.6408	66750.8		155.287	16.334	38337.8		130.148	25.1962	69690.8		192.889	38.9852	234784
122.133	20.0614	43623.5		52.3004	35.1761	51108.9		71.4191	25.7114	39832.3		110.238	37.1717	121872		183.565	26.5719	105540
142.95	44.6363	223654		115.763	20.4041	40446.6		11.7657	36.4911	12375.6		227.788	29.5692	162958		140.173	18.4677	45602.4
48.1279	27.1786	28030.5		98.2983	41.0409	129666		85.4587	29.2356	58136.7		9.16959	42.6995	13219.3		65.1687	30.5898	49107.7
43.7542	13.193	6855.19		90.3842	37.7037	101415		97.8045	16.4253	22259.2		63.8638	35.3929	62508.4		41.4375	38.6137	48779.5
110.366	26.9667	63963.6		121.502	40.2944	153709		18.2219	28.8883	11943.2		49.2179	33.7522	44795.1		42.2428	24.492	19860.3
139.949	24.2999	68023.2		14.2333	39.5366	17474		30.8206	30.3387	22313		179.911	30.0953	135260		65.1905	13.0376	10926.2
103.357	26.6349	57605.9		80.1115	35.569	79231.4		56.3975	31.5392	43877.5		92.536	29.7009	65005.3		84.426	28.5077	53757.3
37.7334	58.0314	101102		65.2419	40.6547	84478.3		318.977	29.2935	246942		43.9624	39.22	53115.3		72.7621	16.1457	15072.9
161.159	39.4115	198309		133.124	44.2865	205959		150.791	26.7341	87636.6		67.2489	28.4716	46823.2		79.4163	23.0326	33392.8
97.3441	30.1076	73359		28.3341	55.8857	69437.2		13.6872	31.5164	10557.7		102.782	28.6764	68593.1		182.291	25.2577	95044.2
62.3399	24.4372	36813.7		19.3443	53.2558	42618.2		149.94	19.8811	50373.5		167.282	29.9616	119858		75.5183	22.3979	29843.4
99.549	39.5072	123065		218.327	38.4394	262872		78.5164	25.817	42543.5		30.3588	44.7278	48205.3		55.2037	20.6037	18406.1
113.42	41.6168	154470		185.702	20.4085	76265.4		85.96	37.14	93227.4		150.246	37.1427	171167		99.0225	19.6493	30018.1
66.2075	29.3406	49988.8		29.8595	38.5157	34763.1		87.8477	13.1167	12178.6		22.1727	31.3561	17073.6		81.1741	30.3536	60291
86.9959	19.8977	31458		16.2311	44.0833	24606.6		111.952	33.7349	100123		37.4329	23.2086	15751.2		232.463	41.9029	330291
24.1277	38.0293	27100.1		77.9457	27.1256	44744.2		83.9174	28.5299	55712		76.2489	21.2547	27572.6		123.248	28.3342	93207.7
65.0347	37.0254	69918.9		215.895	40.0448	276919		23.5684	30.1313	16913.5		34.8674	29.1998	23336.9		72.064	43.084	106549
19.707	39.8839	24423.5		38.3917	34.3428	35174.4		426.425	25.7075	230404		130.167	31.0763	99645.4		137.283	26.6262	87710.3
42.1842	21.8985	16687.5		241.65	21.2587	108553		236.346	27.6748	144760		63.8822	29.3384	43163.7		54.7518	37.4417	60114.7
58.9679	30.6818	43418.9		42.0499	45.7492	68668.5		154.327	24.3698	81277.5		152.725	27.3475	90908.5		40.7651	35.9002	41608.9
11.2334	49.0641	21241.6		61.5825	50.1194	118028		94.0356	30.2396	68006.8		296.566	29.263	200313		112.635	24.5695	63263.4
43.8111	29.0637	29469.2		197.032	31.0143	174846		162.334	25.9693	87655.4		93.5106	31.3867	71908.1		264.108	32.0254	226476
36.6144	35.6126	36245.7		68.9693	44.0567	79715.8		161.779	29.477	110688		104.573	30.0362	74681.7		34.1728	49.4046	65400.1
114.853	49.9847	225585		48.6546	40.3227	62687.4		42.0981	31.7933	33199.1		205.64	25.3106	114075		33.5678	40.7492	43760.5
323.746	27.1511	209022		22.4686	50.0266	44581.3		76.6056	20.8529	26586.6		108.105	13.258	15107.4		67.3401	32.4482	58150
152.772	47.9031	274887		44.9997	46.2935	75533.5		252.913	21.5533	103240		125.369	29.1976	83848.6		15.9269	34.0946	14555.8
265.412	23.35	114594		21.3704	51.6033	44121.3		48.6583	24.5363	22945.8		81.9063	8.7771	9681.08		35.9039	31.5508	28707.3
19.2569	31.3871	14998.5		159.873	35.5683	162640		32.5006	31.0282	24556.6		227.332	33.8339	211857		9.08558	58.9589	24785.7
33.0195	36.6424	34907.3		102.273	38.0373	119733		69.9482	25.5676	36080.3						147.315	35.5936	149864
45.4424	36.509	47647.5		62.4213	22.7281	23304.1		17.8251	34.6742	16650.5						110.769	63.526	351741
32.3121	41.4072	44488.9		13.3882	40.185	16880		23.4135	33.0309	20048.6						311.228	39.2241	389113
34.8262	51.522	72753.2		121.052	41.8125	170645		67.7403	19.4805	21163.7						51.0282	50.7291	103362
65.6284	32.7675	58313.6		157.389	34.5181	153641		102.36	27.6172	61145.9						65.5792	38.42	77194
31.1336	41.029	41010.5		304.125	20.8944	112613		135.29	34.4495	132031						144.654	28.8501	102702
308.712	35.2762	304972		31.0381	49.033	58246.5		167.373	29.9445	118967						107.464	35.2959	106250
10.3492	49.8402	20242.7		23.0791	39.7381	28385.3		191.304	17.8115	59398.3						67.85	35.0998	66613.9
26.0901	50.4879	51862.4		173.123	30.0659	123806		259.04	17.1557	78721						233.47	34.7984	223068
15.9585	56.2802	39640.4		69.2164	29.7148	39707.1		79.9512	26.9025	47122.2						129.372	50.7645	266745
6.60087	56.9327	16804.1		147.873	19.3184	45663		19.0394	40.9248	25272.2						53.1048	62.2138	162200
14.0094	36.7759	14960.4		57.3335	20.9939	17412.5		242.895	23.0635	105681						120.909	23.9761	61800.7
16.6699	45.9834	27345.3		56.3352	22.312	18413.3		16.3623	44.4026	25367.5						139.091	30.3708	101051
78.4149	31.0325	58861.1		50.4837	42.274	70593.4		28.7104	29.5562	20130.6						87.47	47.0382	152682
67.0876	52.6106	145365		58.3747	44.146	89636.2		19.9435	31.3002	15309.9						21.4296	51.5747	45019.7
134.253	46.8349	233456		76.9762	43.3009	113415		173.581	31.3773	141356						39.632	34.6715	37254.9
57.7372	28.8833	38145.5		19.1455	40.139	24189.2		119.938	22.7669	50069.3						79.0907	54.4118	184314
161.696	36.1042	164708		21.1748	48.2858	38842.5		210.273	30.2485	166168						28.5549	58.6167	76983.5
130.51	42.5803	186012		20.0013	49.2666	37968		272.915	27.6422	174602						9.11766	49.223	17396.8
20.1883	48.3405	36787.1		10.1249	40.5909	13231.3		191.524	25.5827	100381						7.58362	49.0253	14524.7
12.6573	46.4575	21609.8		17.4037	41.3339	23464		125.129	29.6145	87675.7						7.67663	46.3896	12659.4
55.4041	33.9158	51259		16.3033	53.3791	36714		11.3894	31.0615	8570.57						80.0375	37.7679	93608.6
68.806	48.878	128614		117.146	44.2574	182952		40.1556	34.1059	36034.4						17.473	41.0232	23023.7
76.1125	32.2878	66071.2		131.592	28.6455	96320.3		231.413	19.1172	84920.3						35.8901	40.1529	45414.2
45.0032	44.7858	71294.6		8.16786	41.1923	10884.7		211.819	24.6297	105151						18.8742	37.7605	21116.6
25.9541	34.5936	24689.5		79.7645	28.7303	54308.1		31.6292	35.8628	31856.1						174.845	45.7933	296992
121.051	48.8307	225352		221.902	34.192	217635		67.4876	22.9337	28166.7						108.943	35.3073	110427
160.26	38.6005	190973		72.2617	34.1817	67886.8		99.6592	14.5479	19673.3						69.2355	35.9277	70418.6
36.0858	33.0943	30785.2		135.251	40.9833	182039		46.8577	39.5998	57752.6						93.2788	42.4307	133470
15.7864	43.7453	23630		25.8034	36.3638	26460.9		12.5931	35.2835	12405.8						63.7533	31.8658	52707.7
92.2891	27.118	53143.9		367.715	30.7132	289226		53.8165	40.3155	69131.2						116.718	43.2687	184121
118.092	39.5542	146717		69.3091	49.8723	135839		103.054	21.7954	41750.6						46.6039	34.6132	43762.9
12.3611	46.4932	21057.9		80.9967	21.0071	28619.4		530.298	23.7095	258618						47.951	33.495	43580.2
11.4026	45.0223	18172.2		183.301	21.2266	72182.1		7.5835	54.8241	17960						18.9066	33.6033	16709.1
22.7228	51.8809	48107.7		300.451	12.232	46797.5		23.5176	48.8922	43826.5						60.18	35.0617	57534.3
7.00149	46.9167	12173.7		66.6935	41.2435	90494.3		99.4478	31.8294	81752.5						53.0281	50.1774	109777
96.5624	44.3333	149587		130.718	42.2024	167964		27.2858	35.5622	26906.1						127.55	58.5815	347255
72.652	46.78	124266		215.032	30.0825	178992		20.0891	38.2541	23002.2						44.769	45.2022	72670.7
10.3493	45.8835	17263.1		219.286	29.1678	163866		22.3795	36.3121	23111.2						30.7723	39.2705	37338.9
77.5553	32.5292	63992.5		38.6125	34.0597	35413.8		58.4103	19.0465	21477.2						38.3219	31.7563	30317.6
390.787	38.2989	453741		81.0591	41.6217	110408		50.1049	22.3502	21689.4						32.9114	37.6692	36292
105.421	42.3014	150110		48.1745	36.8647	51476.4		103.732	12.1564	15919.5						17.5729	39.051	21081
79.5053	26.6195	43981.4		160.586	33.0699	145095		37.0942	9.65571	2931.05						107.853	36.4435	112968
259.999	26.097	138977		273.247	25.2344	162177		38.887	22.1927	15962.1						23.9224	38.0921	26970.4
211.191	26.2149	121475		119.832	51.1995	247486		153.21	22.2008	71945.5						169.425	36.2878	176111
43.7862	32.4804	36605.5		17.5233	38.227	20206.5		7.7295	33.2107	6730.81						16.3811	38.9352	19460
173.13	38.4218	203619		27.3637	39.3249	33195		31.2563	41.3733	42319.9						20.4253	39.2343	24601.3
144.68	32.3048	118892		100.466	40.282	127622		57.6313	22.2696	22579.7						55.8787	33.1816	48290.5
61.4159	44.1521	93482.2		45.6142	20.5729	15281.9		19.3412	44.281	29785.8						54.3831	33.8578	48682.6
57.5387	36.432	63795.6		29.7134	38.6679	34821.7		22.0736	46.053	36706.2						8.2683	39.0095	9990.99
208.612	32.2044	169431		115.679	26.8292	74963.8		23.8783	49.4145	45962.9						40.5817	32.5876	34053.3
20.412	32.3026	17242.5		192.271	23.5505	93492		330.403	24.4145	167315						31.4907	30.167	22921.7
92.6318	36.9967	100568		10.5021	40.3272	13418.1		70.7252	26.5939	45950.1						46.6508	45.8079	78013.1
61.2439	44.7671	95405.1		156.365	32.9501	133752		69.7564	10.0306	7284.19						28.5177	36.0121	29738.8
215.358	25.312	129461		97.1491	26.0625	53907.8										112.332	35.1572	113960
217.695	36.1063	223693		127.885	33.2571	111227										33.8126	43.5536	51332.8
25.3047	41.6677	34425.9		250.602	40.355	323270										74.1962	30.4218	61049.5
145.751	32.3795	120434		56.053	31.4434	43855.4										22.6373	24.3624	10525.1
169.5	30.4502	128829		127.243	35.4667	141456										212.839	34.5166	203379
145.17	29.7681	101435		180.271	36.7639	191957										143.367	23.5952	74614.7
23.0216	48.8393	42472.1		12.2705	35.0392	11801.4										45.6326	42.4589	64486.8
144.777	34.0925	142212		8.1226	29.9613	5717.6										38.5004	22.4059	15127
30.1158	51.4831	62656.2		10.9295	29.8795	7638.38										40.8666	30.7624	30463.7
57.3714	52.942	126740		42.9079	31.071	32163.4										80.833	32.1456	66905.6
438.249	35.3765	452322		25.971	31.8758	20470.1										70.8746	37.9688	81848.9
78.2346	29.5363	54202.3		30.5176	32.171	25033.9										372.87	31.6007	311901
328.318	33.0419	291951		88.4684	22.128	34916.2										153.584	28.5647	101982
108.5	35.1311	111933		96.9384	32.9033	82216.1										39.6149	48.4223	73048
57.2463	26.4917	31283.2		433.409	32.947	370742										102.965	25.808	65215.2
115.215	33.1417	100507		49.9375	37.5688	54622.8										23.1528	51.2647	47984.7
7.58353	24.2491	3479.04		148.158	32.5313	125833										41.6285	36.5002	43455.9
32.8578	9.88349	3151.53		211.302	26.1698	115855										358.446	39.0236	435071
249.899	20.9999	114424		115.073	32.7958	97549.7										51.5268	46.3932	86993.9
23.5613	27.7448	14443.1		55.5678	38.9402	66159.6										32.1026	28.7997	20825.1
31.0919	10.6428	3555.29		56.695	25.4249	30939.6										190.294	48.7825	360036
297.392	23.4914	129209		23.261	43.727	34713.8										157.075	35.2301	156580
211.731	32.9209	187997		35.3547	49.9316	68771										106.925	34.9769	102459
157.419	35.5509	157712		71.6773	19.635	21778.1										277.695	27.7031	172973
7.58356	52.1883	16397.9		94.1993	18.6081	26464										21.1336	34.1338	19114.1
80.7798	35.6484	85058.1		241.923	28.8608	180411										53.0317	31.6145	41605.6
266.248	38.6043	312705		65.1783	26.0748	37051.4										57.6962	42.8933	83161.5
361.973	25.995	199705		49.5862	20.6912	17207										106.049	10.8424	15128.3
354.169	28.3085	226423		13.6356	35.199	13309.9										137.531	29.4633	100787
397.097	20.8279	158294		317.454	31.7798	291016										15.3583	39.1517	18380.5
145.218	25.4788	78835		290.444	36.7597	321741										19.9155	29.3038	13223.6
49.2538	31.1496	37575.4		119.153	33.8785	110500										26.2696	37.3149	28677
20.0194	32.6585	16904.1		69.8255	18.9163	20975.2										153.724	36.3554	162022
33.4986	42.0956	46235.2		72.4344	36.1068	74125.3										9.89778	31.6293	7776.92
104.543	43.2031	153077		162.554	29.9085	118450										37.7141	31.6893	29643.5
87.1397	25.9777	48074.8		107.034	34.3753	99077										62.519	44.9212	100349
78.2769	22.4146	36803.8		39.3555	20.3601	13669.3										66.7265	23.6248	31071.5
233.157	32.6881	210309		256.07	24.3916	124865										18.3524	31.4752	14248.2
170.52	26.7374	96540.6		248.504	34.3321	241634										24.6627	32.1139	19816.1
113.281	30.3591	82646.4		68.3298	26.8886	41809.4										122.338	35.2097	118921
163.133	22.8286	69546.2		12.8328	37.0444	13775.9										116.928	38.9441	143844
32.8651	44.4084	50633.4		410.854	25.8082	247929										12.5555	32.1214	10133.3
117.144	39.2929	144959		66.0931	39.6322	82964.5										17.9017	28.9924	11825.6
167.318	35.5051	170470		57.4543	28.1592	38554.2										20.3672	32.9823	17346.8
109.324	34.8776	105381		16.5005	45.8978	27510.2										105.665	45.4034	175605
96.6809	35.0181	94051.1		158.81	32.3508	130240										441.627	43.0348	664450
132.346	21.2411	47445.2		319.96	24.4272	162218										61.4562	32.8591	52040.2
16.2214	32.6455	13489		229.927	20.5632	88280.9										18.9078	26.2064	10399.7
61.7111	38.0572	70202.2		196.306	35.6112	195618										94.7164	30.894	71558.2
55.9097	35.08	54890.3		140.911	29.337	94680.7										101.342	34.6985	98426.5
41.2935	44.6944	65333.4		185.595	24.1593	103000										94.3272	32.2923	77299.7
151.912	25.293	78225.8		19.5776	36.3012	20166.7										201.639	33.1158	182957
109.064	35.8957	110678		20.9954	31.196	15834.5										134.927	39.5418	166279
69.689	29.5251	48721.7		239.558	26.2195	132898										50.4829	51.3251	108630
115.199	37.572	131292		218.821	27.181	138502										28.1916	36.4652	29423.6
98.6319	41.4443	132888		27.1975	41.6461	37252.5										226.633	41.0414	309728
78.8703	26.3245	44655.6		32.5199	32.6617	27162.3										139.65	32.459	116168
169.64	19.8768	59909.3		88.5137	16.3008	20933.6										243.244	34.2334	252719
81.7962	38.5185	95106.7		143.074	22.5862	61371.3										174.388	32.0568	141334
162.54	15.2893	34179.5		144.423	24.8657	71307										57.0135	15.5527	18232.2
165.608	25.9125	86967.6		128.44	31.1212	101708										15.3661	37.0707	16654.7
118.945	16.9018	36960		64.4616	34.6552	61000.5										16.7891	35.3659	16451.4
20.3011	41.4105	27335.2		86.8411	47.4872	154690										79.9006	36.9043	85380.2
137.122	18.9203	44907.6		113.738	37.7247	153250										41.0531	45.2092	65962.4
204.11	29.7821	156093		36.6367	54.803	86448.1										33.0231	46.7054	56459.5
40.5765	27.8406	24693.6		39.9151	35.7156	40208.4										77.3623	26.8454	44343.4
49.2811	40.2863	64572														76.8093	31.5326	63196
74.1433	31.6256	57712														242.786	27.6106	148168
99.1984	31.0266	78308.7														252.68	25.7607	152671
35.4309	49.8082	69035.7														21.3207	45.3302	34159.9
176.107	41.7372	240122														197.457	35.5121	199197
42.8744	37.7939	47575.8														41.1143	24.2379	19017.1
62.716	31.5046	50284.2														121.697	28.9859	82656.9
90.8529	25.4508	52870.7														61.204	24.6425	29177.4
190.049	26.0409	103320														158.275	19.5685	49863
20.126	40.9083	26421.5														62.6113	22.4757	25289
62.8401	39.509	76817.2														70.3334	20.5837	23557.6
205.749	23.387	88678.6														37.3097	9.61968	2867.3
131.539	28.9575	88208.5														27.0738	18.5288	7392.94
43.0133	33.4773	37937.7														53.764	27.0716	31573.8
57.0872	32.2145	46743.8														15.3706	25.3034	7729.26
70.5781	35.398	70923.3														41.4102	21.5615	15824.8
50.3884	35.9656	51405.3														187.176	32.196	161799
190.552	25.2708	102757														241.214	34.2987	225630
																45.8146	20.3003	15450.6
																12.3662	18.9174	3520.04
																77.7759	44.4233	121203
																250.914	36.7378	273100
																95.5596	32.5328	79127.7
																73.5963	36.6328	80576.3
																80.2475	33.0331	68993.9
																65.0173	34.5301	61824.6
																409.24	32.7585	353421
																138.09	39.1873	171437
																74.1329	12.9874	16110.2
																363.411	33.7525	339313
																88.923	37.8558	100566
																72.4654	31.5199	58208.1
																38.3174	32.6208	32927.7
																43.241	19.8522	13768.2
																50.0992	33.1895	43112
																132.277	31.2652	105602
																153.061	26.36	90987.5
